# Supplementary material for: Sequencing and Chromosome-Scale Assembly of Plant Genomes, Brassica rapa as a Use Case
Source: Biology (Basel). 2021 Jul 30;10(8):732. doi: 10.3390/biology10080732 (PMC8389630; doi:10.3390/biology10080732)
Supplement: Supplementary file 1 [file biology-10-00732-s001.zip]

Archive with 1 entries (1 files):
- biology-1314133-supplementary.pdf
